# Supplementary material for: Systematic Analysis on the Effect of Sintering Temperature for Optimized Performance of Li0.15Ni0.45Zn0.4O2-Gd0.2Ce0.8O2-Li2CO3-Na2CO3-K2CO3 Based 3D Printed Single-Layer Ceramic Fuel Cell
Source: Nanomaterials (Basel). 2021 Aug 25;11(9):2180. doi: 10.3390/nano11092180 (PMC8466634; doi:10.3390/nano11092180)
Supplement: Supplementary file 1 [file nanomaterials-11-02180-s001.zip]

Archive with 1 entries (1 files):
- nanomaterials-1332622-supplementary.pdf
